# Supplementary material for: Pressure-Dependent Clustering in Ionic-Liquid-Poly (Vinylidene Fluoride) Mixtures: An Infrared Spectroscopic Study
Source: Nanomaterials (Basel). 2021 Aug 18;11(8):2099. doi: 10.3390/nano11082099 (PMC8400791; doi:10.3390/nano11082099)
Supplement: Supplementary file 1 [file nanomaterials-11-02099-s001.zip]

Archive with 1 entries (1 files):
- nanomaterials-1328428-supplementary.pdf
